# Supplementary material for: Meta-Analysis of Repeat Hepatectomy versus Radiofrequency Ablation for Recurrence of Hepatocellular Carcinoma
Source: Cancers (Basel). 2022 Nov 2;14(21):5398. doi: 10.3390/cancers14215398 (PMC9655365; doi:10.3390/cancers14215398)
Supplement: Supplementary file 1 [file cancers-14-05398-s001.zip]

Archive with 1 entries (1 files):
- cancers-1962701-supplementary.pdf
